# Supplementary material for: Mode of intracontinental mountain building controlled by lower crustal composition and mantle lithosphere depletion
Source: Nat Commun. 2025 Oct 24;16:9404. doi: 10.1038/s41467-025-63468-1 (PMC12552677; doi:10.1038/s41467-025-63468-1)
Supplement: Supplementary file 3 — Source Data [file 41467_2025_63468_MOESM3_ESM.xlsx]

## Sheet: Sheet1
72.025	44.975	203.391
72.075	44.975	184.631
72.125	44.975	165.86
72.175	44.975	147.064
72.225	44.975	128.229
72.275	44.975	109.341
72.325	44.975	90.3874
72.375	44.975	71.3589
72.425	44.975	52.249
72.475	44.975	33.0551
72.525	44.975	13.7794
72.575	44.975	-5.57028
72.625	44.975	-24.9799
72.675	44.975	-44.4277
72.725	44.975	-63.8838
72.775	44.975	-83.3082
72.825	44.975	-102.65
72.875	44.975	-121.848
72.925	44.975	-140.828
72.975	44.975	-159.506
73.025	44.975	-177.785
73.075	44.975	-195.562
73.125	44.975	-212.731
73.175	44.975	-229.185
73.225	44.975	-244.825
73.275	44.975	-259.565
73.325	44.975	-273.342
73.375	44.975	-286.12
73.425	44.975	-297.895
73.475	44.975	-308.695
73.525	44.975	-318.58
73.575	44.975	-327.633
73.625	44.975	-335.956
73.675	44.975	-343.653
73.725	44.975	-350.822
73.775	44.975	-357.545
73.825	44.975	-363.88
73.875	44.975	-369.858
73.925	44.975	-375.479
73.975	44.975	-380.722
74.025	44.975	-385.548
74.075	44.975	-389.907
74.125	44.975	-393.749
74.175	44.975	-397.027
74.225	44.975	-399.707
74.275	44.975	-401.763
74.325	44.975	-403.186
74.375	44.975	-403.977
74.425	44.975	-404.147
74.475	44.975	-403.718
74.525	44.975	-402.714
74.575	44.975	-401.165
74.625	44.975	-399.098
74.675	44.975	-396.542
74.725	44.975	-393.518
74.775	44.975	-390.046
74.825	44.975	-386.132
74.875	44.975	-381.778
74.925	44.975	-376.973
74.975	44.975	-371.697
75.025	44.975	-365.925
75.075	44.975	-359.623
75.125	44.975	-352.753
75.175	44.975	-345.275
75.225	44.975	-337.146
75.275	44.975	-328.321
75.325	44.975	-318.749
75.375	44.975	-308.372
75.425	44.975	-297.127
75.475	44.975	-284.941
75.525	44.975	-271.743
75.575	44.975	-257.462
75.625	44.975	-242.05
75.675	44.975	-225.489
75.725	44.975	-207.811
75.775	44.975	-189.108
75.825	44.975	-169.541
75.875	44.975	-149.339
75.925	44.975	-128.791
75.975	44.975	-108.224
76.025	44.975	-87.9764
76.075	44.975	-68.3716
76.125	44.975	-49.6867
76.175	44.975	-32.1307
76.225	44.975	-15.8315
76.275	44.975	-0.834405
76.325	44.975	12.8877
76.375	44.975	25.4152
76.425	44.975	36.8568
76.475	44.975	47.3242
76.525	44.975	56.9098
76.575	44.975	65.6721
76.625	44.975	73.6289
76.675	44.975	80.759
76.725	44.975	87.0107
76.775	44.975	92.3122
76.825	44.975	96.5838
76.875	44.975	99.7462
76.925	44.975	101.726
76.975	44.975	102.458
77.025	44.975	101.888
77.075	44.975	99.9697
77.125	44.975	96.6715
77.175	44.975	91.9784
77.225	44.975	85.8985
77.275	44.975	78.4688
77.325	44.975	69.7615
77.375	44.975	59.8858
77.425	44.975	48.9874
77.475	44.975	37.2439
77.525	44.975	24.8565
77.575	44.975	12.0394
77.625	44.975	-0.990358
77.675	44.975	-14.0225
77.725	44.975	-26.8602
77.775	44.975	-39.3234
77.825	44.975	-51.2502
77.875	44.975	-62.4945
77.925	44.975	-72.9247
77.975	44.975	-82.4202
78.025	44.975	-90.8689
78.075	44.975	-98.1652
78.125	44.975	-104.208
78.175	44.975	-108.902
78.225	44.975	-112.153
78.275	44.975	-113.875
78.325	44.975	-113.984
78.375	44.975	-112.404
78.425	44.975	-109.067
78.475	44.975	-103.917
78.525	44.975	-96.9176
78.575	44.975	-88.0602
78.625	44.975	-77.3741
78.675	44.975	-64.939
78.725	44.975	-50.8936
78.775	44.975	-35.4398
78.825	44.975	-18.8418
78.875	44.975	-1.41592
78.925	44.975	16.4829
78.975	44.975	34.4805
79.025	44.975	52.2022
79.075	44.975	69.2905
79.125	44.975	85.419
79.175	44.975	100.301
79.225	44.975	113.693
79.275	44.975	125.401
79.325	44.975	135.272
79.375	44.975	143.203
79.425	44.975	149.133
79.475	44.975	153.042
79.525	44.975	154.951
79.575	44.975	154.912
79.625	44.975	153.004
79.675	44.975	149.326
79.725	44.975	143.985
79.775	44.975	137.099
79.825	44.975	128.78
79.875	44.975	119.139
79.925	44.975	108.283
79.975	44.975	96.3078
80.025	44.975	83.3066
80.075	44.975	69.3649
80.125	44.975	54.5624
80.175	44.975	38.9731
80.225	44.975	22.6659
80.275	44.975	5.70534
80.325	44.975	-11.8473
80.375	44.975	-29.9313
80.425	44.975	-48.4843
80.475	44.975	-67.4385
80.525	44.975	-86.718
80.575	44.975	-106.235
80.625	44.975	-125.886
80.675	44.975	-145.555
80.725	44.975	-165.105
80.775	44.975	-184.384
80.825	44.975	-203.223
80.875	44.975	-221.439
80.925	44.975	-238.836
80.975	44.975	-255.217
81.025	44.975	-270.38
81.075	44.975	-284.136
81.125	44.975	-296.311
81.175	44.975	-306.758
81.225	44.975	-315.368
81.275	44.975	-322.074
81.325	44.975	-326.859
81.375	44.975	-329.76
81.425	44.975	-330.863
81.475	44.975	-330.302
81.525	44.975	-328.245
81.575	44.975	-324.887
81.625	44.975	-320.43
81.675	44.975	-315.07
81.725	44.975	-308.987
81.775	44.975	-302.331
81.825	44.975	-295.221
81.875	44.975	-287.742
81.925	44.975	-279.953
81.975	44.975	-271.89
82.025	44.975	-263.579
82.075	44.975	-255.036
82.125	44.975	-246.276
82.175	44.975	-237.314
82.225	44.975	-228.165
82.275	44.975	-218.844
82.325	44.975	-209.37
82.375	44.975	-199.764
82.425	44.975	-190.057
82.475	44.975	-180.289
82.525	44.975	-170.517
82.575	44.975	-160.815
82.625	44.975	-151.276
82.675	44.975	-142.014
82.725	44.975	-133.154
82.775	44.975	-124.835
82.825	44.975	-117.196
82.875	44.975	-110.371
82.925	44.975	-104.482
82.975	44.975	-99.6326
83.025	44.975	-95.8987
83.075	44.975	-93.3302
83.125	44.975	-91.9471
83.175	44.975	-91.7402
83.225	44.975	-92.673
83.275	44.975	-94.6838
83.325	44.975	-97.6892
83.375	44.975	-101.588
83.425	44.975	-106.264
83.475	44.975	-111.592
83.525	44.975	-117.439
83.575	44.975	-123.673
83.625	44.975	-130.158
83.675	44.975	-136.765
83.725	44.975	-143.37
83.775	44.975	-149.855
83.825	44.975	-156.113
83.875	44.975	-162.043
83.925	44.975	-167.556
83.975	44.975	-172.57
84.025	44.975	-177.014
84.075	44.975	-180.824
84.125	44.975	-183.947
84.175	44.975	-186.338
84.225	44.975	-187.963
84.275	44.975	-188.797
84.325	44.975	-188.827
84.375	44.975	-188.049
84.425	44.975	-186.471
84.475	44.975	-184.113
84.525	44.975	-181
84.575	44.975	-177.17
84.625	44.975	-172.666
84.675	44.975	-167.541
84.725	44.975	-161.852
84.775	44.975	-155.666
84.825	44.975	-149.059
84.875	44.975	-142.115
84.925	44.975	-134.926
84.975	44.975	-127.593
85.025	44.975	-120.223
85.075	44.975	-112.927
85.125	44.975	-105.814
85.175	44.975	-98.9884
85.225	44.975	-92.546
85.275	44.975	-86.5682
85.325	44.975	-81.1198
85.375	44.975	-76.2476
85.425	44.975	-71.979
85.475	44.975	-68.3227
85.525	44.975	-65.2705
85.575	44.975	-62.7988
85.625	44.975	-60.8716
85.675	44.975	-59.4419
85.725	44.975	-58.4555
85.775	44.975	-57.8528
85.825	44.975	-57.572
85.875	44.975	-57.5515
85.925	44.975	-57.7326
85.975	44.975	-58.0611
86.025	44.975	-58.4897
86.075	44.975	-58.9784
86.125	44.975	-59.4956
86.175	44.975	-60.0171
86.225	44.975	-60.5263
86.275	44.975	-61.0118
86.325	44.975	-61.467
86.375	44.975	-61.8877
86.425	44.975	-62.2708
86.475	44.975	-62.6131
86.525	44.975	-62.9102
86.575	44.975	-63.1559
86.625	44.975	-63.3422
86.675	44.975	-63.4591
86.725	44.975	-63.4951
86.775	44.975	-63.437
86.825	44.975	-63.2708
86.875	44.975	-62.9814
86.925	44.975	-62.5528
86.975	44.975	-61.9683
87.025	44.975	-61.2108
87.075	44.975	-60.2625
87.125	44.975	-59.1063
87.175	44.975	-57.7256
87.225	44.975	-56.1055
87.275	44.975	-54.2331
87.325	44.975	-52.0988
87.375	44.975	-49.6963
87.425	44.975	-47.0233
87.475	44.975	-44.0822
87.525	44.975	-40.8795
87.575	44.975	-37.4264
87.625	44.975	-33.7387
87.675	44.975	-29.8364
87.725	44.975	-25.7437
87.775	44.975	-21.4882
87.825	44.975	-17.1011
87.875	44.975	-12.6162
87.925	44.975	-8.06942
87.975	44.975	-3.49816
88.025	44.975	1.05937
88.075	44.975	5.56465
88.125	44.975	9.97935
88.175	44.975	14.2656
88.225	44.975	18.3861
88.275	44.975	22.3038
88.325	44.975	25.9821
88.375	44.975	29.3845
88.425	44.975	32.474
88.475	44.975	35.2133
88.525	44.975	37.5648
88.575	44.975	39.4903
88.625	44.975	40.9512
88.675	44.975	41.9085
88.725	44.975	42.3227
88.775	44.975	42.1537
88.825	44.975	41.3602
88.875	44.975	39.8991
88.925	44.975	37.7253
88.975	44.975	34.7914
89.025	44.975	31.0485
89.075	44.975	26.4472
89.125	44.975	20.9401
89.175	44.975	14.4849
89.225	44.975	7.04822
89.275	44.975	-1.39023
89.325	44.975	-10.8337
89.375	44.975	-21.2656
89.425	44.975	-32.6475
89.475	44.975	-44.9196
89.525	44.975	-58.0022
89.575	44.975	-71.8001
89.625	44.975	-86.2071
89.675	44.975	-101.112
89.725	44.975	-116.406
89.775	44.975	-131.987
89.825	44.975	-147.764
89.875	44.975	-163.663
89.925	44.975	-179.625
89.975	44.975	-195.614
72.025	44.925	205.352
72.075	44.925	186.968
72.125	44.925	168.569
72.175	44.925	150.141
72.225	44.925	131.667
72.275	44.925	113.131
72.325	44.925	94.5159
72.375	44.925	75.8091
72.425	44.925	56.9989
72.475	44.925	38.0775
72.525	44.925	19.041
72.575	44.925	-0.108892
72.625	44.925	-19.3642
72.675	44.925	-38.7088
72.725	44.925	-58.117
72.775	44.925	-77.5517
72.825	44.925	-96.9629
72.875	44.925	-116.286
72.925	44.925	-135.44
72.975	44.925	-154.33
73.025	44.925	-172.843
73.075	44.925	-190.856
73.125	44.925	-208.238
73.175	44.925	-224.853
73.225	44.925	-240.577
73.275	44.925	-255.3
73.325	44.925	-268.941
73.375	44.925	-281.454
73.425	44.925	-292.838
73.475	44.925	-303.137
73.525	44.925	-312.436
73.575	44.925	-320.854
73.625	44.925	-328.535
73.675	44.925	-335.624
73.725	44.925	-342.26
73.775	44.925	-348.552
73.825	44.925	-354.578
73.875	44.925	-360.369
73.925	44.925	-365.919
73.975	44.925	-371.185
74.025	44.925	-376.103
74.075	44.925	-380.596
74.125	44.925	-384.587
74.175	44.925	-388.01
74.225	44.925	-390.817
74.275	44.925	-392.978
74.325	44.925	-394.482
74.375	44.925	-395.336
74.425	44.925	-395.559
74.475	44.925	-395.178
74.525	44.925	-394.227
74.575	44.925	-392.738
74.625	44.925	-390.744
74.675	44.925	-388.274
74.725	44.925	-385.352
74.775	44.925	-381.996
74.825	44.925	-378.217
74.875	44.925	-374.016
74.925	44.925	-369.389
74.975	44.925	-364.322
75.025	44.925	-358.797
75.075	44.925	-352.787
75.125	44.925	-346.263
75.175	44.925	-339.19
75.225	44.925	-331.531
75.275	44.925	-323.24
75.325	44.925	-314.264
75.375	44.925	-304.536
75.425	44.925	-293.977
75.475	44.925	-282.489
75.525	44.925	-269.966
75.575	44.925	-256.298
75.625	44.925	-241.39
75.675	44.925	-225.184
75.725	44.925	-207.678
75.775	44.925	-188.949
75.825	44.925	-169.166
75.875	44.925	-148.592
75.925	44.925	-127.571
75.975	44.925	-106.506
76.025	44.925	-85.8158
76.075	44.925	-65.898
76.125	44.925	-47.085
76.175	44.925	-29.6122
76.225	44.925	-13.6001
76.275	44.925	0.946036
76.325	44.925	14.1193
76.375	44.925	26.0807
76.425	44.925	37.0216
76.475	44.925	47.1249
76.525	44.925	56.5336
76.575	44.925	65.3299
76.625	44.925	73.5292
76.675	44.925	81.0863
76.725	44.925	87.9118
76.775	44.925	93.8924
76.825	44.925	98.91
76.875	44.925	102.855
76.925	44.925	105.631
76.975	44.925	107.158
77.025	44.925	107.367
77.075	44.925	106.199
77.125	44.925	103.603
77.175	44.925	99.5437
77.225	44.925	94.0053
77.275	44.925	87.0041
77.325	44.925	78.5969
77.375	44.925	68.8882
77.425	44.925	58.032
77.475	44.925	46.2281
77.525	44.925	33.7107
77.575	44.925	20.734
77.625	44.925	7.55488
77.675	44.925	-5.58243
77.725	44.925	-18.4581
77.775	44.925	-30.883
77.825	44.925	-42.7
77.875	44.925	-53.7807
77.925	44.925	-64.0197
77.975	44.925	-73.3273
78.025	44.925	-81.622
78.075	44.925	-88.8229
78.125	44.925	-94.8453
78.175	44.925	-99.598
78.225	44.925	-102.984
78.275	44.925	-104.903
78.325	44.925	-105.253
78.375	44.925	-103.939
78.425	44.925	-100.871
78.475	44.925	-95.9714
78.525	44.925	-89.1814
78.575	44.925	-80.4723
78.625	44.925	-69.8581
78.675	44.925	-57.4112
78.725	44.925	-43.2742
78.775	44.925	-27.6663
78.825	44.925	-10.8793
78.875	44.925	6.73624
78.925	44.925	24.7925
78.975	44.925	42.8903
79.025	44.925	60.643
79.075	44.925	77.6955
79.125	44.925	93.7344
79.175	44.925	108.49
79.225	44.925	121.735
79.275	44.925	133.278
79.325	44.925	142.959
79.375	44.925	150.657
79.425	44.925	156.289
79.475	44.925	159.818
79.525	44.925	161.254
79.575	44.925	160.655
79.625	44.925	158.122
79.675	44.925	153.786
79.725	44.925	147.8
79.775	44.925	140.323
79.825	44.925	131.511
79.875	44.925	121.509
79.925	44.925	110.445
79.975	44.925	98.4266
80.025	44.925	85.5453
80.075	44.925	71.8757
80.125	44.925	57.4801
80.175	44.925	42.4105
80.225	44.925	26.7115
80.275	44.925	10.4224
80.325	44.925	-6.42073
80.375	44.925	-23.7828
80.425	44.925	-41.627
80.475	44.925	-59.9111
80.525	44.925	-78.5839
80.575	44.925	-97.581
80.625	44.925	-116.82
80.675	44.925	-136.197
80.725	44.925	-155.584
80.775	44.925	-174.826
80.825	44.925	-193.744
80.875	44.925	-212.132
80.925	44.925	-229.769
80.975	44.925	-246.419
81.025	44.925	-261.848
81.075	44.925	-275.831
81.125	44.925	-288.166
81.175	44.925	-298.688
81.225	44.925	-307.277
81.275	44.925	-313.865
81.325	44.925	-318.445
81.375	44.925	-321.071
81.425	44.925	-321.855
81.475	44.925	-320.96
81.525	44.925	-318.588
81.575	44.925	-314.969
81.625	44.925	-310.335
81.675	44.925	-304.909
81.725	44.925	-298.885
81.775	44.925	-292.42
81.825	44.925	-285.622
81.875	44.925	-278.561
81.925	44.925	-271.271
81.975	44.925	-263.766
82.025	44.925	-256.049
82.075	44.925	-248.12
82.125	44.925	-239.983
82.175	44.925	-231.646
82.225	44.925	-223.115
82.275	44.925	-214.397
82.325	44.925	-205.496
82.375	44.925	-196.415
82.425	44.925	-187.168
82.475	44.925	-177.777
82.525	44.925	-168.286
82.575	44.925	-158.762
82.625	44.925	-149.301
82.675	44.925	-140.024
82.725	44.925	-131.076
82.775	44.925	-122.618
82.825	44.925	-114.817
82.875	44.925	-107.834
82.925	44.925	-101.815
82.975	44.925	-96.8805
83.025	44.925	-93.1191
83.075	44.925	-90.5853
83.125	44.925	-89.298
83.175	44.925	-89.242
83.225	44.925	-90.3714
83.275	44.925	-92.6133
83.325	44.925	-95.8724
83.375	44.925	-100.035
83.425	44.925	-104.976
83.475	44.925	-110.558
83.525	44.925	-116.642
83.575	44.925	-123.087
83.625	44.925	-129.752
83.675	44.925	-136.507
83.725	44.925	-143.223
83.775	44.925	-149.784
83.825	44.925	-156.084
83.875	44.925	-162.025
83.925	44.925	-167.521
83.975	44.925	-172.495
84.025	44.925	-176.879
84.075	44.925	-180.614
84.125	44.925	-183.65
84.175	44.925	-185.943
84.225	44.925	-187.459
84.275	44.925	-188.174
84.325	44.925	-188.072
84.375	44.925	-187.149
84.425	44.925	-185.413
84.475	44.925	-182.88
84.525	44.925	-179.579
84.575	44.925	-175.545
84.625	44.925	-170.824
84.675	44.925	-165.466
84.725	44.925	-159.529
84.775	44.925	-153.079
84.825	44.925	-146.188
84.875	44.925	-138.94
84.925	44.925	-131.43
84.975	44.925	-123.764
85.025	44.925	-116.056
85.075	44.925	-108.429
85.125	44.925	-101.006
85.175	44.925	-93.9082
85.225	44.925	-87.2431
85.275	44.925	-81.104
85.325	44.925	-75.5631
85.375	44.925	-70.6698
85.425	44.925	-66.4497
85.475	44.925	-62.9065
85.525	44.925	-60.0238
85.575	44.925	-57.7685
85.625	44.925	-56.0937
85.675	44.925	-54.9416
85.725	44.925	-54.247
85.775	44.925	-53.9397
85.825	44.925	-53.9477
85.875	44.925	-54.2007
85.925	44.925	-54.6323
85.975	44.925	-55.1828
86.025	44.925	-55.8013
86.075	44.925	-56.4467
86.125	44.925	-57.0881
86.175	44.925	-57.7042
86.225	44.925	-58.2826
86.275	44.925	-58.8175
86.325	44.925	-59.3081
86.375	44.925	-59.7563
86.425	44.925	-60.1643
86.475	44.925	-60.5337
86.525	44.925	-60.8638
86.575	44.925	-61.1511
86.625	44.925	-61.3891
86.675	44.925	-61.5692
86.725	44.925	-61.6803
86.775	44.925	-61.7096
86.825	44.925	-61.6429
86.875	44.925	-61.4651
86.925	44.925	-61.1594
86.975	44.925	-60.7082
87.025	44.925	-60.0929
87.075	44.925	-59.2939
87.125	44.925	-58.2915
87.175	44.925	-57.0665
87.225	44.925	-55.6012
87.275	44.925	-53.8801
87.325	44.925	-51.8912
87.375	44.925	-49.6265
87.425	44.925	-47.0826
87.475	44.925	-44.2607
87.525	44.925	-41.1675
87.575	44.925	-37.8142
87.625	44.925	-34.2171
87.675	44.925	-30.397
87.725	44.925	-26.3791
87.775	44.925	-22.1921
87.825	44.925	-17.8684
87.875	44.925	-13.4428
87.925	44.925	-8.95211
87.975	44.925	-4.43455
88.025	44.925	0.0712531
88.075	44.925	4.52679
88.125	44.925	8.89415
88.175	44.925	13.1363
88.225	44.925	17.2172
88.275	44.925	21.1017
88.325	44.925	24.7552
88.375	44.925	28.1432
88.425	44.925	31.2313
88.475	44.925	33.9844
88.525	44.925	36.3673
88.575	44.925	38.3436
88.625	44.925	39.8766
88.675	44.925	40.9287
88.725	44.925	41.4609
88.775	44.925	41.4327
88.825	44.925	40.8002
88.875	44.925	39.5162
88.925	44.925	37.5282
88.975	44.925	34.7784
89.025	44.925	31.2043
89.075	44.925	26.7397
89.125	44.925	21.3183
89.175	44.925	14.8774
89.225	44.925	7.36339
89.275	44.925	-1.26248
89.325	44.925	-11.0187
89.375	44.925	-21.8989
89.425	44.925	-33.8696
89.475	44.925	-46.8692
89.525	44.925	-60.811
89.575	44.925	-75.587
89.625	44.925	-91.0749
89.675	44.925	-107.146
89.725	44.925	-123.671
89.775	44.925	-140.533
89.825	44.925	-157.624
89.875	44.925	-174.86
89.925	44.925	-192.174
89.975	44.925	-209.52
72.025	44.875	207.31
72.075	44.875	189.304
72.125	44.875	171.281
72.175	44.875	153.225
72.225	44.875	135.116
72.275	44.875	116.937
72.325	44.875	98.6665
72.375	44.875	80.288
72.425	44.875	61.785
72.475	44.875	43.144
72.525	44.875	24.3548
72.575	44.875	5.41261
72.625	44.875	-13.6812
72.675	44.875	-32.9166
72.725	44.875	-52.2732
72.775	44.875	-71.7178
72.825	44.875	-91.2018
72.875	44.875	-110.659
72.925	44.875	-130.003
72.975	44.875	-149.126
73.025	44.875	-167.903
73.075	44.875	-186.186
73.125	44.875	-203.816
73.175	44.875	-220.631
73.225	44.875	-236.472
73.275	44.875	-251.203
73.325	44.875	-264.72
73.375	44.875	-276.967
73.425	44.875	-287.945
73.475	44.875	-297.71
73.525	44.875	-306.379
73.575	44.875	-314.112
73.625	44.875	-321.098
73.675	44.875	-327.532
73.725	44.875	-333.597
73.775	44.875	-339.438
73.825	44.875	-345.148
73.875	44.875	-350.763
73.925	44.875	-356.264
73.975	44.875	-361.584
74.025	44.875	-366.626
74.075	44.875	-371.282
74.125	44.875	-375.446
74.175	44.875	-379.031
74.225	44.875	-381.974
74.275	44.875	-384.241
74.325	44.875	-385.824
74.375	44.875	-386.737
74.425	44.875	-387.008
74.475	44.875	-386.672
74.525	44.875	-385.769
74.575	44.875	-384.338
74.625	44.875	-382.414
74.675	44.875	-380.026
74.725	44.875	-377.198
74.775	44.875	-373.947
74.825	44.875	-370.285
74.875	44.875	-366.219
74.925	44.875	-361.749
74.975	44.875	-356.872
75.025	44.875	-351.576
75.075	44.875	-345.848
75.125	44.875	-339.665
75.175	44.875	-333.002
75.225	44.875	-325.822
75.275	44.875	-318.084
75.325	44.875	-309.731
75.375	44.875	-300.688
75.425	44.875	-290.857
75.475	44.875	-280.118
75.525	44.875	-268.325
75.575	44.875	-255.324
75.625	44.875	-240.969
75.675	44.875	-225.149
75.725	44.875	-207.823
75.775	44.875	-189.046
75.825	44.875	-168.992
75.875	44.875	-147.96
75.925	44.875	-126.363
75.975	44.875	-104.691
76.025	44.875	-83.4596
76.075	44.875	-63.1567
76.125	44.875	-44.1815
76.175	44.875	-26.8012
76.225	44.875	-11.1266
76.275	44.875	2.88603
76.325	44.875	15.41
76.375	44.875	26.7036
76.425	44.875	37.0558
76.475	44.875	46.7327
76.525	44.875	55.9332
76.575	44.875	64.7627
76.625	44.875	73.2272
76.675	44.875	81.2467
76.725	44.875	88.6831
76.775	44.875	95.3726
76.825	44.875	101.155
76.875	44.875	105.889
76.925	44.875	109.463
76.975	44.875	111.786
77.025	44.875	112.782
77.075	44.875	112.381
77.125	44.875	110.514
77.175	44.875	107.123
77.225	44.875	102.164
77.275	44.875	95.6246
77.325	44.875	87.5407
77.375	44.875	78.0072
77.425	44.875	67.1851
77.475	44.875	55.2985
77.525	44.875	42.621
77.575	44.875	29.4544
77.625	44.875	16.1036
77.675	44.875	2.8531
77.725	44.875	-10.051
77.775	44.875	-22.4103
77.825	44.875	-34.0755
77.875	44.875	-44.9414
77.925	44.875	-54.9365
77.975	44.875	-64.0099
78.025	44.875	-72.1176
78.075	44.875	-79.2089
78.125	44.875	-85.2173
78.175	44.875	-90.0558
78.225	44.875	-93.6186
78.275	44.875	-95.7873
78.325	44.875	-96.439
78.375	44.875	-95.4535
78.425	44.875	-92.7188
78.475	44.875	-88.1348
78.525	44.875	-81.6201
78.575	44.875	-73.1227
78.625	44.875	-62.6372
78.675	44.875	-50.2243
78.725	44.875	-36.0284
78.775	44.875	-20.2858
78.825	44.875	-3.32008
78.875	44.875	14.4786
78.925	44.875	32.684
78.975	44.875	50.8694
79.025	44.875	68.6383
79.075	44.875	85.6447
79.125	44.875	101.598
79.175	44.875	116.256
79.225	44.875	129.41
79.275	44.875	140.873
79.325	44.875	150.471
79.375	44.875	158.05
79.425	44.875	163.49
79.475	44.875	166.721
79.525	44.875	167.736
79.575	44.875	166.595
79.625	44.875	163.42
79.675	44.875	158.385
79.725	44.875	151.694
79.775	44.875	143.56
79.825	44.875	134.194
79.875	44.875	123.78
79.925	44.875	112.472
79.975	44.875	100.392
80.025	44.875	87.6285
80.075	44.875	74.2423
80.125	44.875	60.275
80.175	44.875	45.7537
80.225	44.875	30.6963
80.275	44.875	15.1151
80.325	44.875	-0.980629
80.375	44.875	-17.5823
80.425	44.875	-34.6797
80.475	44.875	-52.258
80.525	44.875	-70.2932
80.575	44.875	-88.7467
80.625	44.875	-107.559
80.675	44.875	-126.642
80.725	44.875	-145.877
80.775	44.875	-165.108
80.825	44.875	-184.14
80.875	44.875	-202.747
80.925	44.875	-220.67
80.975	44.875	-237.635
81.025	44.875	-253.367
81.075	44.875	-267.603
81.125	44.875	-280.11
81.175	44.875	-290.703
81.225	44.875	-299.251
81.275	44.875	-305.692
81.325	44.875	-310.028
81.375	44.875	-312.336
81.425	44.875	-312.753
81.475	44.875	-311.477
81.525	44.875	-308.748
81.575	44.875	-304.829
81.625	44.875	-299.992
81.675	44.875	-294.486
81.725	44.875	-288.524
81.775	44.875	-282.265
81.825	44.875	-275.808
81.875	44.875	-269.199
81.925	44.875	-262.445
81.975	44.875	-255.528
82.025	44.875	-248.427
82.075	44.875	-241.13
82.125	44.875	-233.631
82.175	44.875	-225.934
82.225	44.875	-218.041
82.275	44.875	-209.95
82.325	44.875	-201.65
82.375	44.875	-193.126
82.425	44.875	-184.367
82.475	44.875	-175.376
82.525	44.875	-166.18
82.575	44.875	-156.837
82.625	44.875	-147.442
82.675	44.875	-138.13
82.725	44.875	-129.064
82.775	44.875	-120.433
82.825	44.875	-112.436
82.875	44.875	-105.265
82.925	44.875	-99.0916
82.975	44.875	-94.057
83.025	44.875	-90.2617
83.075	44.875	-87.764
83.125	44.875	-86.5797
83.175	44.875	-86.6857
83.225	44.875	-88.0248
83.275	44.875	-90.5113
83.325	44.875	-94.037
83.375	44.875	-98.4761
83.425	44.875	-103.691
83.475	44.875	-109.535
83.525	44.875	-115.862
83.575	44.875	-122.521
83.625	44.875	-129.37
83.675	44.875	-136.271
83.725	44.875	-143.097
83.775	44.875	-149.732
83.825	44.875	-156.071
83.875	44.875	-162.018
83.925	44.875	-167.493
83.975	44.875	-172.422
84.025	44.875	-176.743
84.075	44.875	-180.402
84.125	44.875	-183.35
84.175	44.875	-185.547
84.225	44.875	-186.959
84.275	44.875	-187.56
84.325	44.875	-187.333
84.375	44.875	-186.27
84.425	44.875	-184.378
84.475	44.875	-181.673
84.525	44.875	-178.183
84.575	44.875	-173.947
84.625	44.875	-169.009
84.675	44.875	-163.421
84.725	44.875	-157.238
84.775	44.875	-150.525
84.825	44.875	-143.35
84.875	44.875	-135.796
84.925	44.875	-127.959
84.975	44.875	-119.947
85.025	44.875	-111.885
85.075	44.875	-103.907
85.125	44.875	-96.155
85.175	44.875	-88.7644
85.225	44.875	-81.8605
85.275	44.875	-75.5492
85.325	44.875	-69.9109
85.375	44.875	-64.9975
85.425	44.875	-60.832
85.475	44.875	-57.4115
85.525	44.875	-54.7106
85.575	44.875	-52.6852
85.625	44.875	-51.2773
85.675	44.875	-50.4176
85.725	44.875	-50.0294
85.775	44.875	-50.0315
85.825	44.875	-50.3412
85.875	44.875	-50.8787
85.925	44.875	-51.5695
85.975	44.875	-52.348
86.025	44.875	-53.1595
86.075	44.875	-53.9615
86.125	44.875	-54.7242
86.175	44.875	-55.4296
86.225	44.875	-56.07
86.275	44.875	-56.6459
86.325	44.875	-57.1631
86.375	44.875	-57.6301
86.425	44.875	-58.0554
86.475	44.875	-58.4454
86.525	44.875	-58.8032
86.575	44.875	-59.1281
86.625	44.875	-59.4154
86.675	44.875	-59.6572
86.725	44.875	-59.8428
86.775	44.875	-59.9597
86.825	44.875	-59.9937
86.875	44.875	-59.9291
86.925	44.875	-59.7488
86.975	44.875	-59.4341
87.025	44.875	-58.9647
87.075	44.875	-58.3189
87.125	44.875	-57.4743
87.175	44.875	-56.4087
87.225	44.875	-55.1012
87.275	44.875	-53.5339
87.325	44.875	-51.6921
87.375	44.875	-49.5662
87.425	44.875	-47.1514
87.475	44.875	-44.4485
87.525	44.875	-41.464
87.575	44.875	-38.2096
87.625	44.875	-34.7021
87.675	44.875	-30.9634
87.725	44.875	-27.0194
87.775	44.875	-22.9001
87.825	44.875	-18.639
87.875	44.875	-14.2721
87.925	44.875	-9.83708
87.975	44.875	-5.37306
88.025	44.875	-0.919156
88.075	44.875	3.48598
88.125	44.875	7.80477
88.175	44.875	12.001
88.225	44.875	16.04
88.275	44.875	19.8884
88.325	44.875	23.5137
88.375	44.875	26.8839
88.425	44.875	29.967
88.475	44.875	32.7305
88.525	44.875	35.1415
88.575	44.875	37.1661
88.625	44.875	38.7697
88.675	44.875	39.9163
88.725	44.875	40.5682
88.775	44.875	40.6847
88.825	44.875	40.2204
88.875	44.875	39.1241
88.925	44.875	37.3364
88.975	44.875	34.7892
89.025	44.875	31.4059
89.075	44.875	27.1029
89.125	44.875	21.7933
89.175	44.875	15.3926
89.225	44.875	7.82491
89.275	44.875	-0.968742
89.325	44.875	-11.0237
89.375	44.875	-22.3454
89.425	44.875	-34.9052
89.475	44.875	-48.6402
89.525	44.875	-63.4551
89.575	44.875	-79.2282
89.625	44.875	-95.8189
89.675	44.875	-113.078
89.725	44.875	-130.857
89.775	44.875	-149.018
89.825	44.875	-167.44
89.875	44.875	-186.026
89.925	44.875	-204.7
89.975	44.875	-223.413
72.025	44.825	209.26
72.075	44.825	191.637
72.125	44.825	173.995
72.175	44.825	156.316
72.225	44.825	138.58
72.275	44.825	120.765
72.325	44.825	102.849
72.375	44.825	84.8095
72.425	44.825	66.6254
72.475	44.825	48.2773
72.525	44.825	29.7486
72.575	44.825	11.0269
72.625	44.825	-7.89336
72.675	44.825	-27.0096
72.725	44.825	-46.3079
72.775	44.825	-65.7604
72.825	44.825	-85.3218
72.875	44.825	-104.926
72.925	44.825	-124.483
72.975	44.825	-143.877
73.025	44.825	-162.962
73.075	44.825	-181.57
73.125	44.825	-199.51
73.175	44.825	-216.585
73.225	44.825	-232.599
73.275	44.825	-247.38
73.325	44.825	-260.797
73.375	44.825	-272.779
73.425	44.825	-283.323
73.475	44.825	-292.504
73.525	44.825	-300.472
73.575	44.825	-307.434
73.625	44.825	-313.638
73.675	44.825	-319.338
73.725	44.825	-324.771
73.775	44.825	-330.122
73.825	44.825	-335.507
73.875	44.825	-340.963
73.925	44.825	-346.452
73.975	44.825	-351.874
74.025	44.825	-357.093
74.075	44.825	-361.959
74.125	44.825	-366.333
74.175	44.825	-370.103
74.225	44.825	-373.195
74.275	44.825	-375.574
74.325	44.825	-377.236
74.375	44.825	-378.206
74.425	44.825	-378.521
74.475	44.825	-378.229
74.525	44.825	-377.375
74.575	44.825	-376
74.625	44.825	-374.139
74.675	44.825	-371.819
74.725	44.825	-369.063
74.775	44.825	-365.887
74.825	44.825	-362.304
74.875	44.825	-358.33
74.925	44.825	-353.974
74.975	44.825	-349.245
75.025	44.825	-344.151
75.075	44.825	-338.688
75.125	44.825	-332.847
75.175	44.825	-326.61
75.225	44.825	-319.945
75.275	44.825	-312.807
75.325	44.825	-305.137
75.375	44.825	-296.849
75.425	44.825	-287.829
75.475	44.825	-277.926
75.525	44.825	-266.956
75.575	44.825	-254.709
75.625	44.825	-240.978
75.675	44.825	-225.589
75.725	44.825	-208.445
75.775	44.825	-189.57
75.825	44.825	-169.141
75.875	44.825	-147.501
75.925	44.825	-125.144
75.975	44.825	-102.672
76.025	44.825	-80.7277
76.075	44.825	-59.9146
76.125	44.825	-40.7183
76.175	44.825	-23.4459
76.225	44.825	-8.194
76.275	44.825	5.14662
76.325	44.825	16.8538
76.375	44.825	27.3107
76.425	44.825	36.9297
76.475	44.825	46.0782
76.525	44.825	55.02
76.575	44.825	63.8803
76.625	44.825	72.6426
76.675	44.825	81.1732
76.725	44.825	89.2655
76.775	44.825	96.6907
76.825	44.825	103.24
76.875	44.825	108.748
76.925	44.825	113.094
76.975	44.825	116.193
77.025	44.825	117.972
77.075	44.825	118.357
77.125	44.825	117.264
77.175	44.825	114.606
77.225	44.825	110.302
77.275	44.825	104.299
77.325	44.825	96.5986
77.375	44.825	87.2767
77.425	44.825	76.4975
77.475	44.825	64.513
77.525	44.825	51.6461
77.575	44.825	38.26
77.625	44.825	24.7217
77.675	44.825	11.3665
77.725	44.825	-1.52796
77.775	44.825	-13.755
77.825	44.825	-25.1797
77.875	44.825	-35.7302
77.925	44.825	-45.3822
77.975	44.825	-54.1385
78.025	44.825	-62.0061
78.075	44.825	-68.9741
78.125	44.825	-74.9974
78.175	44.825	-79.99
78.225	44.825	-83.8287
78.275	44.825	-86.3668
78.325	44.825	-87.4501
78.375	44.825	-86.9301
78.425	44.825	-84.6706
78.475	44.825	-80.5496
78.525	44.825	-74.4619
78.575	44.825	-66.3286
78.625	44.825	-56.1168
78.675	44.825	-43.8669
78.725	44.825	-29.7181
78.775	44.825	-13.9228
78.825	44.825	3.15967
78.875	44.825	21.0914
78.925	44.825	39.4005
78.975	44.825	57.6302
79.025	44.825	75.38
79.075	44.825	92.3268
79.125	44.825	108.222
79.175	44.825	122.868
79.225	44.825	136.085
79.275	44.825	147.685
79.325	44.825	157.459
79.375	44.825	165.194
79.425	44.825	170.701
79.475	44.825	173.845
79.525	44.825	174.584
79.575	44.825	172.97
79.625	44.825	169.154
79.675	44.825	163.361
79.725	44.825	155.867
79.775	44.825	146.961
79.825	44.825	136.923
79.875	44.825	125.996
79.925	44.825	114.37
79.975	44.825	102.183
80.025	44.825	89.5198
80.075	44.825	76.4248
80.125	44.825	62.9134
80.175	44.825	48.9824
80.225	44.825	34.6186
80.275	44.825	19.8037
80.325	44.825	4.51765
80.375	44.825	-11.2597
80.425	44.825	-27.5476
80.475	44.825	-44.3617
80.525	44.825	-61.7094
80.575	44.825	-79.5827
80.625	44.825	-97.949
80.675	44.825	-116.742
80.725	44.825	-135.85
80.775	44.825	-155.116
80.825	44.825	-174.33
80.875	44.825	-193.231
80.925	44.825	-211.521
80.975	44.825	-228.875
81.025	44.825	-244.966
81.075	44.825	-259.485
81.125	44.825	-272.167
81.175	44.825	-282.806
81.225	44.825	-291.267
81.275	44.825	-297.495
81.325	44.825	-301.512
81.375	44.825	-303.419
81.425	44.825	-303.388
81.475	44.825	-301.653
81.525	44.825	-298.494
81.575	44.825	-294.22
81.625	44.825	-289.14
81.675	44.825	-283.538
81.725	44.825	-277.647
81.775	44.825	-271.629
81.825	44.825	-265.568
81.875	44.825	-259.476
81.925	44.825	-253.319
81.975	44.825	-247.043
82.025	44.825	-240.6
82.075	44.825	-233.962
82.125	44.825	-227.124
82.175	44.825	-220.092
82.225	44.825	-212.872
82.275	44.825	-205.453
82.325	44.825	-197.808
82.375	44.825	-189.897
82.425	44.825	-181.682
82.475	44.825	-173.136
82.525	44.825	-164.263
82.575	44.825	-155.109
82.625	44.825	-145.769
82.675	44.825	-136.388
82.725	44.825	-127.157
82.775	44.825	-118.299
82.825	44.825	-110.05
82.875	44.825	-102.641
82.925	44.825	-96.2762
82.975	44.825	-91.1184
83.025	44.825	-87.2804
83.075	44.825	-84.8222
83.125	44.825	-83.7533
83.175	44.825	-84.0389
83.225	44.825	-85.6075
83.275	44.825	-88.3582
83.325	44.825	-92.1682
83.375	44.825	-96.8984
83.425	44.825	-102.399
83.475	44.825	-108.515
83.525	44.825	-115.09
83.575	44.825	-121.967
83.625	44.825	-128.999
83.675	44.825	-136.046
83.725	44.825	-142.979
83.775	44.825	-149.682
83.825	44.825	-156.052
83.875	44.825	-161.999
83.925	44.825	-167.445
83.975	44.825	-172.325
84.025	44.825	-176.58
84.075	44.825	-180.162
84.125	44.825	-183.028
84.175	44.825	-185.137
84.225	44.825	-186.456
84.275	44.825	-186.956
84.325	44.825	-186.615
84.375	44.825	-185.424
84.425	44.825	-183.384
84.475	44.825	-180.512
84.525	44.825	-176.838
84.575	44.825	-172.4
84.625	44.825	-167.248
84.675	44.825	-161.432
84.725	44.825	-155.008
84.775	44.825	-148.035
84.825	44.825	-140.578
84.875	44.825	-132.714
84.925	44.825	-124.538
84.975	44.825	-116.161
85.025	44.825	-107.717
85.075	44.825	-99.3559
85.125	44.825	-91.2378
85.175	44.825	-83.5206
85.225	44.825	-76.3499
85.275	44.825	-69.8473
85.325	44.825	-64.1028
85.375	44.825	-59.1704
85.425	44.825	-55.069
85.475	44.825	-51.7867
85.525	44.825	-49.2868
85.575	44.825	-47.5129
85.625	44.825	-46.3948
85.675	44.825	-45.8512
85.725	44.825	-45.7933
85.775	44.825	-46.128
85.825	44.825	-46.7612
85.875	44.825	-47.6024
85.925	44.825	-48.568
85.975	44.825	-49.5855
86.025	44.825	-50.596
86.075	44.825	-51.5556
86.125	44.825	-52.4355
86.175	44.825	-53.2217
86.225	44.825	-53.9123
86.275	44.825	-54.5149
86.325	44.825	-55.0434
86.375	44.825	-55.514
86.425	44.825	-55.9424
86.475	44.825	-56.3409
86.525	44.825	-56.7168
86.575	44.825	-57.0722
86.625	44.825	-57.404
86.675	44.825	-57.705
86.725	44.825	-57.9647
86.775	44.825	-58.1705
86.825	44.825	-58.3078
86.875	44.825	-58.3607
86.925	44.825	-58.3112
86.975	44.825	-58.1394
87.025	44.825	-57.8229
87.075	44.825	-57.3374
87.125	44.825	-56.6573
87.175	44.825	-55.7569
87.225	44.825	-54.6119
87.275	44.825	-53.2013
87.325	44.825	-51.508
87.375	44.825	-49.5208
87.425	44.825	-47.2341
87.475	44.825	-44.6486
87.525	44.825	-41.7708
87.575	44.825	-38.6133
87.625	44.825	-35.1938
87.675	44.825	-31.5349
87.725	44.825	-27.6639
87.775	44.825	-23.6118
87.825	44.825	-19.4129
87.875	44.825	-15.1045
87.925	44.825	-10.7253
87.975	44.825	-6.31526
88.025	44.825	-1.9141
88.075	44.825	2.43917
88.125	44.825	6.70714
88.175	44.825	10.8543
88.225	44.825	14.8472
88.275	44.825	18.6544
88.325	44.825	22.2457
88.375	44.825	25.5917
88.425	44.825	28.6633
88.475	44.825	31.431
88.525	44.825	33.8647
88.575	44.825	35.9333
88.625	44.825	37.6049
88.675	44.825	38.8458
88.725	44.825	39.6202
88.775	44.825	39.8883
88.825	44.825	39.604
88.875	44.825	38.7127
88.925	44.825	37.1488
88.975	44.825	34.8338
89.025	44.825	31.6763
89.075	44.825	27.574
89.125	44.825	22.4178
89.175	44.825	16.0985
89.225	44.825	8.51538
89.275	44.825	-0.413997
89.325	44.825	-10.7444
89.375	44.825	-22.4947
89.425	44.825	-35.6428
89.475	44.825	-50.1236
89.525	44.825	-65.8325
89.575	44.825	-82.6312
89.625	44.825	-100.358
89.675	44.825	-118.84
89.725	44.825	-137.907
89.775	44.825	-157.398
89.825	44.825	-177.176
89.875	44.825	-197.131
89.925	44.825	-217.182
89.975	44.825	-237.274
72.025	44.775	211.191
72.075	44.775	193.957
72.125	44.775	176.703
72.175	44.775	159.41
72.225	44.775	142.056
72.275	44.775	124.617
72.325	44.775	107.068
72.375	44.775	89.3816
72.425	44.775	71.5324
72.475	44.775	53.4944
72.525	44.775	35.2438
72.575	44.775	16.7606
72.625	44.775	-1.96905
72.675	44.775	-20.951
72.725	44.775	-40.1797
72.775	44.775	-59.6348
72.825	44.775	-79.2773
72.875	44.775	-99.0445
72.925	44.775	-118.845
72.975	44.775	-138.554
73.025	44.775	-158.011
73.075	44.775	-177.02
73.125	44.775	-195.357
73.175	44.775	-212.778
73.225	44.775	-229.044
73.275	44.775	-243.936
73.325	44.775	-257.288
73.375	44.775	-269.002
73.425	44.775	-279.073
73.475	44.775	-287.594
73.525	44.775	-294.754
73.575	44.775	-300.821
73.625	44.775	-306.114
73.675	44.775	-310.963
73.725	44.775	-315.672
73.775	44.775	-320.478
73.825	44.775	-325.524
73.875	44.775	-330.844
73.925	44.775	-336.374
73.975	44.775	-341.969
74.025	44.775	-347.437
74.075	44.775	-352.579
74.125	44.775	-357.212
74.175	44.775	-361.202
74.225	44.775	-364.462
74.275	44.775	-366.959
74.325	44.775	-368.704
74.375	44.775	-369.732
74.425	44.775	-370.096
74.475	44.775	-369.852
74.525	44.775	-369.05
74.575	44.775	-367.729
74.625	44.775	-365.919
74.675	44.775	-363.642
74.725	44.775	-360.915
74.775	44.775	-357.755
74.825	44.775	-354.182
74.875	44.775	-350.22
74.925	44.775	-345.902
74.975	44.775	-341.26
75.025	44.775	-336.323
75.075	44.775	-331.113
75.125	44.775	-325.634
75.175	44.775	-319.872
75.225	44.775	-313.797
75.275	44.775	-307.356
75.325	44.775	-300.48
75.375	44.775	-293.069
75.425	44.775	-284.986
75.475	44.775	-276.052
75.525	44.775	-266.034
75.575	44.775	-254.662
75.625	44.775	-241.65
75.675	44.775	-226.743
75.725	44.775	-209.771
75.775	44.775	-190.712
75.825	44.775	-169.741
75.875	44.775	-147.253
75.925	44.775	-123.85
75.975	44.775	-100.283
76.025	44.775	-77.3632
76.075	44.775	-55.8501
76.125	44.775	-36.3444
76.175	44.775	-19.2043
76.225	44.775	-4.50366
76.275	44.775	7.95811
76.325	44.775	18.6009
76.375	44.775	27.9736
76.425	44.775	36.6493
76.475	44.775	45.1235
76.525	44.775	53.7352
76.575	44.775	62.6236
76.625	44.775	71.7278
76.675	44.775	80.8291
76.725	44.775	89.6213
76.775	44.775	97.7896
76.825	44.775	105.071
76.875	44.775	111.286
76.925	44.775	116.328
76.975	44.775	120.14
77.025	44.775	122.674
77.075	44.775	123.863
77.125	44.775	123.612
77.175	44.775	121.794
77.225	44.775	118.277
77.275	44.775	112.946
77.325	44.775	105.747
77.375	44.775	96.7204
77.425	44.775	86.0255
77.475	44.775	73.9468
77.525	44.775	60.8717
77.575	44.775	47.2469
77.625	44.775	33.5228
77.675	44.775	20.1008
77.725	44.775	7.29667
77.775	44.775	-4.67743
77.825	44.775	-15.7113
77.875	44.775	-25.7832
77.925	44.775	-34.9368
77.975	44.775	-43.2515
78.025	44.775	-50.8066
78.075	44.775	-57.6463
78.125	44.775	-63.7519
78.175	44.775	-69.0312
78.225	44.775	-73.3279
78.275	44.775	-76.4478
78.325	44.775	-78.1901
78.375	44.775	-78.3702
78.425	44.775	-76.8287
78.475	44.775	-73.4257
78.525	44.775	-68.0338
78.575	44.775	-60.5411
78.625	44.775	-50.8737
78.675	44.775	-39.0341
78.725	44.775	-25.1423
78.775	44.775	-9.46168
78.825	44.775	7.60714
78.875	44.775	25.5661
78.925	44.775	43.8854
78.975	44.775	62.0755
79.025	44.775	79.7425
79.075	44.775	96.6109
79.125	44.775	112.506
79.175	44.775	127.305
79.225	44.775	140.87
79.275	44.775	153.004
79.325	44.775	163.429
79.375	44.775	171.821
79.425	44.775	177.86
79.475	44.775	181.304
79.525	44.775	182.038
79.575	44.775	180.098
79.625	44.775	175.667
79.675	44.775	169.045
79.725	44.775	160.607
79.775	44.775	150.752
79.825	44.775	139.863
79.875	44.775	128.263
79.925	44.775	116.197
79.975	44.775	103.823
80.025	44.775	91.2243
80.075	44.775	78.4219
80.125	44.775	65.3974
80.175	44.775	52.1097
80.225	44.775	38.5076
80.275	44.775	24.5375
80.325	44.775	10.1462
80.375	44.775	-4.71897
80.425	44.775	-20.1104
80.475	44.775	-36.0795
80.525	44.775	-52.6717
80.575	44.775	-69.9167
80.625	44.775	-87.8161
80.675	44.775	-106.328
80.725	44.775	-125.353
80.775	44.775	-144.729
80.825	44.775	-164.222
80.875	44.775	-183.532
80.925	44.775	-202.303
80.975	44.775	-220.144
81.025	44.775	-236.662
81.075	44.775	-251.493
81.125	44.775	-264.334
81.175	44.775	-274.962
81.225	44.775	-283.248
81.275	44.775	-289.152
81.325	44.775	-292.726
81.375	44.775	-294.108
81.425	44.775	-293.509
81.475	44.775	-291.206
81.525	44.775	-287.524
81.575	44.775	-282.819
81.625	44.775	-277.447
81.675	44.775	-271.733
81.725	44.775	-265.936
81.775	44.775	-260.219
81.825	44.775	-254.642
81.875	44.775	-249.169
81.925	44.775	-243.708
81.975	44.775	-238.153
82.025	44.775	-232.421
82.075	44.775	-226.477
82.125	44.775	-220.325
82.175	44.775	-213.992
82.225	44.775	-207.493
82.275	44.775	-200.815
82.325	44.775	-193.91
82.375	44.775	-186.705
82.425	44.775	-179.12
82.475	44.775	-171.091
82.525	44.775	-162.589
82.575	44.775	-153.643
82.625	44.775	-144.344
82.675	44.775	-134.853
82.725	44.775	-125.392
82.775	44.775	-116.229
82.825	44.775	-107.651
82.875	44.775	-99.9372
82.925	44.775	-93.331
82.975	44.775	-88.0211
83.025	44.775	-84.1316
83.075	44.775	-81.7203
83.125	44.775	-80.7854
83.175	44.775	-81.2751
83.225	44.775	-83.0988
83.275	44.775	-86.1372
83.325	44.775	-90.2512
83.375	44.775	-95.2877
83.425	44.775	-101.085
83.475	44.775	-107.479
83.525	44.775	-114.305
83.575	44.775	-121.4
83.625	44.775	-128.612
83.675	44.775	-135.799
83.725	44.775	-142.831
83.775	44.775	-149.594
83.825	44.775	-155.986
83.875	44.775	-161.923
83.925	44.775	-167.333
83.975	44.775	-172.156
84.025	44.775	-176.344
84.075	44.775	-179.854
84.125	44.775	-182.647
84.175	44.775	-184.685
84.225	44.775	-185.932
84.275	44.775	-186.354
84.325	44.775	-185.923
84.375	44.775	-184.623
84.425	44.775	-182.45
84.475	44.775	-179.421
84.525	44.775	-175.567
84.575	44.775	-170.932
84.625	44.775	-165.568
84.675	44.775	-159.53
84.725	44.775	-152.872
84.775	44.775	-145.646
84.825	44.775	-137.91
84.875	44.775	-129.733
84.925	44.775	-121.203
84.975	44.775	-112.434
85.025	44.775	-103.569
85.075	44.775	-94.7748
85.125	44.775	-86.2371
85.175	44.775	-78.1421
85.225	44.775	-70.6622
85.275	44.775	-63.9398
85.325	44.775	-58.0762
85.375	44.775	-53.1267
85.425	44.775	-49.1029
85.475	44.775	-45.9804
85.525	44.775	-43.7078
85.575	44.775	-42.2146
85.625	44.775	-41.4172
85.675	44.775	-41.2217
85.725	44.775	-41.5272
85.775	44.775	-42.2276
85.825	44.775	-43.2159
85.875	44.775	-44.3891
85.925	44.775	-45.6529
85.975	44.775	-46.9267
86.025	44.775	-48.1463
86.075	44.775	-49.2658
86.125	44.775	-50.2581
86.175	44.775	-51.1134
86.225	44.775	-51.8371
86.275	44.775	-52.4455
86.325	44.775	-52.9623
86.375	44.775	-53.4136
86.425	44.775	-53.8238
86.475	44.775	-54.2122
86.525	44.775	-54.5915
86.575	44.775	-54.9668
86.625	44.775	-55.3364
86.675	44.775	-55.6937
86.725	44.775	-56.0279
86.775	44.775	-56.3258
86.825	44.775	-56.5723
86.875	44.775	-56.7506
86.925	44.775	-56.8416
86.975	44.775	-56.8235
87.025	44.775	-56.6713
87.075	44.775	-56.3571
87.125	44.775	-55.8513
87.175	44.775	-55.1239
87.225	44.775	-54.1464
87.275	44.775	-52.8947
87.325	44.775	-51.3495
87.375	44.775	-49.4984
87.425	44.775	-47.3357
87.475	44.775	-44.8628
87.525	44.775	-42.0873
87.575	44.775	-39.0229
87.625	44.775	-35.6885
87.675	44.775	-32.108
87.725	44.775	-28.3095
87.775	44.775	-24.3248
87.825	44.775	-20.1892
87.875	44.775	-15.9406
87.925	44.775	-11.6187
87.975	44.775	-7.2644
88.025	44.775	-2.91821
88.075	44.775	1.38027
88.125	44.775	5.59341
88.175	44.775	9.68617
88.225	44.775	13.6263
88.275	44.775	17.3841
88.325	44.775	20.932
88.375	44.775	24.2439
88.425	44.775	27.294
88.475	44.775	30.0564
88.525	44.775	32.5045
88.575	44.775	34.6109
88.625	44.775	36.3468
88.675	44.775	37.682
88.725	44.775	38.5833
88.775	44.775	39.0128
88.825	44.775	38.9248
88.875	44.775	38.2624
88.925	44.775	36.9541
88.975	44.775	34.9112
89.025	44.775	32.027
89.075	44.775	28.1787
89.125	44.775	23.2325
89.175	44.775	17.0514
89.225	44.775	9.50587
89.275	44.775	0.486203
89.325	44.775	-10.0855
89.375	44.775	-22.2445
89.425	44.775	-35.9766
89.475	44.775	-51.2149
89.525	44.775	-67.8433
89.575	44.775	-85.7044
89.625	44.775	-104.611
89.675	44.775	-124.363
89.725	44.775	-144.761
89.775	44.775	-165.622
89.825	44.775	-186.789
89.875	44.775	-208.14
89.925	44.775	-229.587
89.975	44.775	-251.072
72.025	44.725	213.088
72.075	44.725	196.252
72.125	44.725	179.395
72.175	44.725	162.498
72.225	44.725	145.537
72.275	44.725	128.488
72.325	44.725	111.321
72.375	44.725	94.0061
72.425	44.725	76.5116
72.475	44.725	58.805
72.525	44.725	40.8551
72.575	44.725	22.6337
72.625	44.725	4.11764
72.675	44.725	-14.7086
72.725	44.725	-33.85
72.775	44.725	-53.2967
72.825	44.725	-73.0197
72.875	44.725	-92.964
72.925	44.725	-113.041
72.975	44.725	-133.121
73.025	44.725	-153.028
73.075	44.725	-172.538
73.125	44.725	-191.382
73.175	44.725	-209.266
73.225	44.725	-225.888
73.275	44.725	-240.971
73.325	44.725	-254.298
73.375	44.725	-265.739
73.425	44.725	-275.278
73.475	44.725	-283.029
73.525	44.725	-289.229
73.575	44.725	-294.221
73.625	44.725	-298.415
73.675	44.725	-302.242
73.725	44.725	-306.094
73.775	44.725	-310.275
73.825	44.725	-314.961
73.875	44.725	-320.18
73.925	44.725	-325.828
73.975	44.725	-331.695
74.025	44.725	-337.515
74.075	44.725	-343.02
74.125	44.725	-347.98
74.175	44.725	-352.231
74.225	44.725	-355.682
74.275	44.725	-358.311
74.325	44.725	-360.145
74.375	44.725	-361.241
74.425	44.725	-361.667
74.475	44.725	-361.485
74.525	44.725	-360.744
74.575	44.725	-359.475
74.625	44.725	-357.696
74.675	44.725	-355.417
74.725	44.725	-352.649
74.775	44.725	-349.408
74.825	44.725	-345.728
74.875	44.725	-341.657
74.925	44.725	-337.26
74.975	44.725	-332.612
75.025	44.725	-327.783
75.075	44.725	-322.826
75.125	44.725	-317.762
75.175	44.725	-312.581
75.225	44.725	-307.239
75.275	44.725	-301.664
75.325	44.725	-295.763
75.375	44.725	-289.415
75.425	44.725	-282.456
75.475	44.725	-274.67
75.525	44.725	-265.776
75.575	44.725	-255.43
75.625	44.725	-243.255
75.675	44.725	-228.888
75.725	44.725	-212.061
75.775	44.725	-192.685
75.825	44.725	-170.924
75.875	44.725	-147.238
75.925	44.725	-122.372
75.975	44.725	-97.2815
76.025	44.725	-73.0075
76.075	44.725	-50.5242
76.125	44.725	-30.5874
76.175	44.725	-13.6201
76.225	44.725	0.341051
76.275	44.725	11.6274
76.325	44.725	20.8552
76.375	44.725	28.7977
76.425	44.725	36.2397
76.475	44.725	43.8409
76.525	44.725	52.03
76.575	44.725	60.9489
76.625	44.725	70.4585
76.675	44.725	80.2063
76.725	44.725	89.739
76.775	44.725	98.6239
76.825	44.725	106.541
76.875	44.725	113.316
76.925	44.725	118.898
76.975	44.725	123.299
77.025	44.725	126.525
77.075	44.725	128.538
77.125	44.725	129.225
77.175	44.725	128.415
77.225	44.725	125.895
77.275	44.725	121.459
77.325	44.725	114.962
77.375	44.725	106.38
77.425	44.725	95.8551
77.475	44.725	83.7091
77.525	44.725	70.4182
77.575	44.725	56.5456
77.625	44.725	42.6573
77.675	44.725	29.2428
77.725	44.725	16.6626
77.775	44.725	5.12828
77.825	44.725	-5.29108
77.875	44.725	-14.6469
77.925	44.725	-23.0803
77.975	44.725	-30.7801
78.025	44.725	-37.9307
78.075	44.725	-44.6541
78.125	44.725	-50.9647
78.175	44.725	-56.7516
78.225	44.725	-61.7974
78.275	44.725	-65.8284
78.325	44.725	-68.5722
78.375	44.725	-69.7991
78.425	44.725	-69.332
78.475	44.725	-67.0257
78.525	44.725	-62.737
78.575	44.725	-56.313
78.625	44.725	-47.6141
78.675	44.725	-36.5728
78.725	44.725	-23.2638
78.775	44.725	-7.95167
78.825	44.725	8.91098
78.875	44.725	26.7429
78.925	44.725	44.9348
78.975	44.725	62.9569
79.025	44.725	80.4385
79.075	44.725	97.1907
79.125	44.725	113.165
79.175	44.725	128.362
79.225	44.725	142.712
79.275	44.725	155.994
79.325	44.725	167.808
79.375	44.725	177.63
79.425	44.725	184.924
79.475	44.725	189.261
79.525	44.725	190.409
79.575	44.725	188.372
79.625	44.725	183.377
79.675	44.725	175.83
79.725	44.725	166.251
79.775	44.725	155.199
79.825	44.725	143.204
79.875	44.725	130.706
79.925	44.725	118.027
79.975	44.725	105.357
80.025	44.725	92.7705
80.075	44.725	80.2579
80.125	44.725	67.756
80.175	44.725	55.1752
80.225	44.725	42.4183
80.275	44.725	29.3897
80.325	44.725	15.9984
80.375	44.725	2.15533
80.425	44.725	-12.2305
80.475	44.725	-27.2528
80.525	44.725	-43.0038
80.575	44.725	-59.5613
80.625	44.725	-76.97
80.675	44.725	-95.2191
80.725	44.725	-114.223
80.775	44.725	-133.81
80.825	44.725	-153.715
80.875	44.725	-173.585
80.925	44.725	-192.986
80.975	44.725	-211.44
81.025	44.725	-228.465
81.075	44.725	-243.627
81.125	44.725	-256.583
81.175	44.725	-267.102
81.225	44.725	-275.07
81.275	44.725	-280.486
81.325	44.725	-283.445
81.375	44.725	-284.133
81.425	44.725	-282.811
81.475	44.725	-279.8
81.525	44.725	-275.477
81.575	44.725	-270.248
81.625	44.725	-264.525
81.675	44.725	-258.685
81.725	44.725	-253.021
81.775	44.725	-247.699
81.825	44.725	-242.742
81.875	44.725	-238.043
81.925	44.725	-233.421
81.975	44.725	-228.694
[truncated: 48,400 more rows]
